# Supplementary material for: SIRT3 Modulates Endothelial Mitochondrial Redox State during Insulin Resistance
Source: Antioxidants (Basel). 2022 Aug 19;11(8):1611. doi: 10.3390/antiox11081611 (PMC9404744; doi:10.3390/antiox11081611)
Supplement: Supplementary file 1 [file antioxidants-11-01611-s001.zip]

Archive with 1 entries (1 files):
- antioxidants-1846432-supplementary.pdf
